# Supplementary material for: Ignoring Imperfect Detection in Biological Surveys Is Dangerous: A Response to ‘Fitting and Interpreting Occupancy Models'
Source: PLoS One. 2014 Jul 30;9(7):e99571. doi: 10.1371/journal.pone.0099571 (PMC4116132; doi:10.1371/journal.pone.0099571)
Supplement: Appendix S4 — Computer code (core simulation functions). (ZIP) [file pone.0099571.s004.zip]

Archive with 2 entries (2 files):
- MS_code.R
- MS_code_functions.R
