# Supplementary material for: Ignoring Imperfect Detection in Biological Surveys Is Dangerous: A Response to ‘Fitting and Interpreting Occupancy Models'
Source: PLoS One. 2014 Jul 30;9(7):e99571. doi: 10.1371/journal.pone.0099571 (PMC4116132; doi:10.1371/journal.pone.0099571)
Supplement: Appendix S4 — Computer code (core simulation functions). (ZIP) [file pone.0099571.s004.zip › MS_code.R]

#############################################################################################################
## Core script to run simulations included in response to Welsh et al paper.
##
## Ref: "Ignoring imperfect detection in biological surveys is dangerous: a response to 'Fitting and
##       interpreting occupancy models'
##       Gurutzeta Guillera-Arroita, Jose Lahoz-Monfort, Darryl MacKenzie, Brendan Wintle & Michael McCarthy
## For Q's or to report issues contact G. Guillera-Arroita
#############################################################################################################

rm(list = ls(all = TRUE))
source("MS_code_functions.R");
library(unmarked)
set.seed(2)

nits  <- 5e3

#### Sample size to be simulated
S     <- 110  # number of sites 
K     <- 2   # number of replicate visits (per site)

#### Set up covariate values for each site (even nr. sites for each of 5 categories, as in WLD)
nyears<-5 #number of covariate categories in WLD
years <- rep(1:nyears,each=round(S/nyears))
envlayers <- as.data.frame(cbind(myyears=years))    

#### Occupancy-detection scenario 
## scenarios type A
psi<-0.8; a<-c(-2.0,0.20)  #occupancy (psi) & regression coefficients for detectability (p) ## SCENARIO A2 ##
psi_v <- rep(psi,S)   
p_v   <- plogis(a[1] + a[2]*years)
meanp_v<-unique(p_v)
## scenarios type B (different structure for detectability)
# psi<-0.4; aa1<-3;bb1<-6;aa2<-5;bb2<-5;aa3<-10;bb3<-2  #occupancy (psi) & beta distribution coeffs for detectability (p) ## SCENARIO B2 ##
# psi_v <- rep(psi,S);
# p_v<-c(rbeta(round(2*S/nyears),aa1,bb1),rbeta(round(S/nyears),aa2,bb2),rbeta(round(2*S/nyears),aa3,bb3))
# meanp_v<-c(aa1/(aa1+bb1),aa1/(aa1+bb1),aa2/(aa2+bb2),aa3/(aa3+bb3),aa3/(aa3+bb3))

#### Run simulations
mH11_v<-mL1_v<-mL1_K1_v<-list()
thepsiH11<-thepH11<-thepdetL1<-thepdetL1_K1<-matrix(ncol = nyears, nrow = nits)
theX<-data.frame(myyears=(1:5)); # each of the covariate values (used later for predictions)
for (nit in 1:nits) {
  print(nit)
  set.seed(nit)
  myres<-MScode_fitmodels(S,K,psi_v,p_v,envlayers)
  mH11_v[[nit]]<-myres$mH11
  thepsiH11[nit,] <-predict(myres$mH11,type='state',newdata=theX)$Predicted  
  thepH11[nit,] <-predict(myres$mH11,type='det',newdata= theX)$Predicted
  mL1_v[[nit]]<-myres$mL1
  thepdetL1[nit,] <-predict(myres$mL1, newdata = theX,type="response")  
  mL1_K1_v[[nit]]<-myres$mL1_K1
  thepdetL1_K1[nit,] <-predict(myres$mL1_K1, newdata = theX,type="response")  		
}

#### Do plot 
par(mfrow=c(2,4),pty="s")
plot.new();plot.new();plot.new()  #empty plots
tmp<- seq(0,nyears+1,by=1)
linep<- c(NA,meanp_v,NA)
linepsi<-rep(psi_v[1],nyears+2)
linepdet<-linepsi*(1-(1-linep)^K)
linepdetK1<-linepsi*(1-(1-linep))

boxplotG(thepdetL1_K1,'','','psi-hat naive K=1');lines(tmp, linepdetK1);lines(tmp, linepsi,lty=2);
boxplotG(thepsiH11,'','','psi-hat H');lines(tmp, linepsi);
boxplotG(thepH11,'','','p-hat H');lines(tmp, linep);
boxplotG(thepsiH11*(1-(1-thepH11)^K),'','','pdet-hat H');lines(tmp, linepdet);lines(tmp, linepsi,lty=2);
boxplotG(thepdetL1,'','','psi-hat naive');lines(tmp, linepsi,lty=2);
