# Supplementary material for: Ignoring Imperfect Detection in Biological Surveys Is Dangerous: A Response to ‘Fitting and Interpreting Occupancy Models'
Source: PLoS One. 2014 Jul 30;9(7):e99571. doi: 10.1371/journal.pone.0099571 (PMC4116132; doi:10.1371/journal.pone.0099571)
Supplement: Appendix S4 — Computer code (core simulation functions). (ZIP) [file pone.0099571.s004.zip › MS_code_functions.R]

#########################################################################################################
## Function to support simulations
##
## Ref: "Ignoring imperfect detection in biological surveys is dangerous: a response to 'Fitting and
##       interpreting occupancy models'
##       Gurutzeta Guillera-Arroita, Jose Lahoz-Monfort, Darryl MacKenzie, Brendan Wintle and Michael McCarthy
## For Q's or to report issues contact G. Guillera-Arroita
#########################################################################################################

# code to generate simulated data set 
MScode_sampledata <- function(S,K,psi_v,p_v,envlayers)
{
  x1 <- rank(runif(length(psi_v)),ties.method = "random")[1:S]   # index of sampled sites
  psiS_v <- psi_v[x1]         				 	 # occupancy prob at sampled sites
  pS_v   <- p_v[x1]	           				 	 # detection prob at sampled sites
  Z_v    <- (runif(S)<psiS_v)         	 # occupancy status at sampled sites
  tmp    <- rep(pS_v*Z_v,K)						   # uncond det prob at each survey
  dets_m <- matrix(as.numeric(runif(S*K)<tmp),S,K) # detection data at sampled sites       
  mydata <- data.frame(h=dets_m,Z=as.numeric(Z_v),ha =as.numeric(rowSums(dets_m)>0),myyears=envlayers[x1,],psi=psiS_v,p=pS_v)  
  return(mydata)
}


# code to fit models (GLM, hierarchical)
MScode_fitmodels<-function(S,K,psi_v,p_v,envlayers,doSEs=FALSE,nstarts=10,betamax=1){

    mydata <- MScode_sampledata(S,K,psi_v,p_v,envlayers)
    Sd<-sum(mydata$ha)
    Sp<-sum(mydata$Z)
    dT<-sum(mydata[,1:2])

    ######## 0. LOGISTIC REGRESSION with data from only one survey ########################
    mL1_K1 <- glm(h.1 ~ myyears, data = mydata, family = "binomial")

    ######## 1. LOGISTIC REGRESSION with data comparable to hierarchical model ############
    mL1 <- glm(ha ~ myyears, data = mydata, family = "binomial")

    ######## 2. HIERARCHICAL MODEL #######################################################
    # prepare data for unmarked
    unmarkedDF<-unmarkedFrameOccu(mydata[,1:K])
    siteCovs(unmarkedDF)<-subset(mydata, select= myyears)
    # model fitting (allow for more than one set of starting values)
    mH11 <- occu(~ myyears ~ myyears,unmarkedDF[1:S,],control = list(maxit=1e5),se=doSEs);
    maxloglik11<-logLik(mH11)
    for (nstart in 2:nstarts) {
        mystarts<-betamax*(2*runif(4)-1)
        mH11tmp <- occu(~ myyears ~ myyears,unmarkedDF[1:S,],control = list(maxit=1e5),se=doSEs,starts=mystarts);
        if (logLik(mH11tmp)>maxloglik11){
            maxloglik11<-logLik(mH11tmp)
            mH11<-mH11tmp
        }
    }
    
    return(list(mL1_K1=mL1_K1,mL1=mL1,mH11=mH11,Sd=Sd,Sp=Sp,dT=dT,mydata=mydata))
}

# function to do plotting
boxplotG <- function(m,ylab1,xlab1,main1,whisktype="quantiles")
{  
  opch<-21;siz<-0.2
  if (whisktype=="quantiles"){    ## quantile whisker version based on code obtained at http://tolstoy.newcastle.edu.au/R/help/05/07/8188.html
    bp <- boxplot(m, plot=FALSE)
    bp$stats <- apply(m,2,function(x) quantile(x, c(0.05,0.25, 0.5, 0.75, 0.95), na.rm=T) )  #quantiles for all columns (covariate values)
    tmp1 <- apply(m,2,function(x){outl<-x[which( x<=quantile(x,0.05,na.rm=T) | x>quantile(x,0.95,na.rm=T))];res<-list(outl);return( c(res))})  #deal with outliers
    bp$out <- unlist(tmp1)
    nels<-rep(0,ncol(m))
    for (ii in 1:ncol(m)) {
      nels[ii] <- length(unlist(tmp1[[ii]]))
    }
    bp$group <- rep(1:ncol(m),nels)
    bxp(bp,type="l",ylim=c(0,1),lty=1,ylab=ylab1,xlab=xlab1,main=main1,whisklty=3,outline=TRUE,outcex=siz,outpch=opch) #plot boxplot
    
  }else{
    boxplot(m,type="l",ylim=c(0,1),lty=1,ylab=ylab1,xlab=xlab1,main=main1,whisklty=3,outline=TRUE,outcex=siz,outpch=opch)
  }
}
